# Supplementary material for: Glycoursodeoxycholic acid regulates bile acids level and alters gut microbiota and glycolipid metabolism to attenuate diabetes
Source: Gut Microbes. 2023 Mar 26;15(1):2192155. doi: 10.1080/19490976.2023.2192155 (PMC10054359; doi:10.1080/19490976.2023.2192155)
Supplement: Supplemental Material [file KGMI_A_2192155_SM3043.zip]

Archive with 5 entries (5 files):
- FigureS1.tif
- FigureS2.tif
- FigureS3.tif
- FigureS4.tif
- supplymentary material.docx
